# Supplementary material for: Effects of Rhythmic Auditory Stimulation Using Sensory Feedback-Based Wearable Devices on the Gait and Balance in Patients with Parkinson’s Disease: A Systematic Review and Meta-Analysis
Source: Brain Sci. 2026 Mar 26;16(4):359. doi: 10.3390/brainsci16040359 (PMC13114002; doi:10.3390/brainsci16040359)
Supplement: Supplementary file 1 [file brainsci-16-00359-s001.zip]

Archive with 1 entries (1 files):
- brainsci-4194982-supplementary.pdf
